# Supplementary material for: Profiling complex repeat expansions in RFC1 in Parkinson’s disease
Source: NPJ Parkinsons Dis. 2024 May 24;10:108. doi: 10.1038/s41531-024-00723-0 (PMC11126591; doi:10.1038/s41531-024-00723-0)
Supplement: Supplementary file 1 — Supplementary Tables [file 41531_2024_723_MOESM1_ESM.xlsx]

## Sheet: Overview
Supplementary Tables
Supplementary Table 1: Clinical and demographic characteristics of short-read WGS data for samples included in the STR-analysis screening
Supplementary Table 2: Overview of ONT long-read sequencing data for validated carriers

## Sheet: S1_cohort_description
	Study	Cases (N)	Controls (N)	Total (N)	Female case (%)	Female control (%)	Case age at diagnosis (mean , SD in years)	Control age at base line (mean, SD in years)
	PPMI	903	706	1609	41.64	53.82	61.7 ± 11.05	58.3 ± 11.55
	SD: standard deviation; NA: Not available

## Sheet: S2_ONT
Sample ID	DNA source	ONT flow-cell used	n50	Total output GB	Average genome Coverage	Coverage over repeat unit short allele	Coverage over repeat unit long allele	Long-read repeat units short allele	Long-read repeat units long allele	Biallelic "AAGGG" motif
Patient 1	non HMW DNA from blood	R10	14424	152.54	49.21	5	1	360	866	Yes
Patient 2	HMW DNA from blood	R10	28140	178.5	57.58	11	2	599	1183	Yes
Patient 3	HMW DNA from blood	R10	30902	149.81	48.33	6	4	403	648	Yes
Patient 4	HMW DNA from blood	R9	33128	318	102.58	34	14	333	635	Yes
False positive patient	non HMW DNA from blood	R10	4084	82.06	26.47	8	9	88	159	No
